# Supplementary material for: Bringing Macrophages to the Frontline against Cancer: Current Immunotherapies Targeting Macrophages
Source: Cells. 2021 Sep 9;10(9):2364. doi: 10.3390/cells10092364 (PMC8464913; doi:10.3390/cells10092364)
Supplement: Supplementary file 1 [file cells-10-02364-s001.zip]

Archive with 1 entries (1 files):
- cells-1299695-supplementary.pdf
